# Supplementary material for: Rational Design and Synthesis of a Novel Series of Thiosemicarbazone-Containing Quinazoline Derivatives as Potential VEGFR2 Inhibitors
Source: Pharmaceutics. 2025 Feb 15;17(2):260. doi: 10.3390/pharmaceutics17020260 (PMC11860020; doi:10.3390/pharmaceutics17020260)
Supplement: Supplementary file 1 [file pharmaceutics-17-00260-s001.zip]

Archive with 1 entries (1 files):
- pharmaceutics-3457609-supplementary.pdf
